# Supplementary material for: Dopaminergic encoding of future defensive actions in the mouse nucleus accumbens
Source: PNAS Nexus. 2025 Apr 29;4(5):pgaf128. doi: 10.1093/pnasnexus/pgaf128 (PMC12046218; doi:10.1093/pnasnexus/pgaf128)
Supplement: pgaf128_Supplementary_Data [file pgaf128_supplementary_data.zip]

Archive with 4 entries (4 files):
- PNASNEXUS-PNASNEXUS-2024-01374-TR-s01.docx
- PNASNEXUS-PNASNEXUS-2024-01374-TR-s03.mp4
- PNASNEXUS-PNASNEXUS-2024-01374-TR-s04.mp4
- PNASNEXUS-PNASNEXUS-2024-01374-TR-s02.xlsx
