# Supplementary material for: Dopaminergic encoding of future defensive actions in the mouse nucleus accumbens
Source: PNAS Nexus. 2025 Apr 29;4(5):pgaf128. doi: 10.1093/pnasnexus/pgaf128 (PMC12046218; doi:10.1093/pnasnexus/pgaf128)
Supplement: pgaf128_Supplementary_Data [file pgaf128_supplementary_data.zip › PNASNEXUS-PNASNEXUS-2024-01374-TR-s02.xlsx]

## Sheet: Figure 1D
Baseline	2.33966	1.18305	1.75136	2.49462	1.66862	1.64052	2.1324	1.00502	3.08471	0.854431	2.78038	2.12965	2.4758	2.73945	1.55056	2.22642		Repeated measures ANOVA summary
Stimulus 1	4.52947	3.10734	1.60267	2.44583	2.79623	5.71702	6.16934	3.43549	5.18689	3.5743	2.66939	3.19443	7.28283	3.35841	1.54317	5.36295		Assume sphericity?	No
Stimulus 2	2.22828	2.6443	2.14323	1.71418	1.53984	3.79008	5.80097	2.37714	2.1027	2.29889	2.23846	0.888649	3.39191	2.43109	-0.08016	3.24667		F	8.857
Stimulus 3	2.05735	1.51625	2.33181	1.46305	2.13134	1.46591	3.42148	1.62811	2.0246	1.54045	2.84594	0.568978	1.57076	1.62916	-0.31537	1.46022		P value	0.0004
Stimulus 4	2.35392	1.46175	1.78626	2.09387	1.09256	1.43565	3.03017	2.76823	2.59806	1.70185	3.58586	2.48646	0.656292	3.53635	0.856238	0.646095		P value summary	***
Stimulus 5	1.51387	1.39272	1.4613	3.07845	1.35618	1.23791	2.82218	1.62687	2.35726	2.57711	1.5715	5.12597	1.80312	1.91199	3.34835	0.627448		Statistically significant (P < 0.05)?	Yes
																		Geisser-Greenhouse's epsilon	0.4701
																		R squared	0.3713
																		Was the matching effective?
																		F	2.022
																		P value	0.0244
																		P value summary	*
																		Is there significant matching (P < 0.05)?	Yes
																		R squared	0.2027
																		ANOVA table	SS	DF	MS	F (DFn, DFd)	P value
																		Treatment (between columns)	48.51	5	9.702	F (2.351, 35.26) = 8.857	P=0.0004
																		Individual (between rows)	33.22	15	2.215	F (15, 75) = 2.022	P=0.0244
																		Residual (random)	82.16	75	1.095
																		Total	163.9	95
																		Data summary
																		Number of treatments (columns)	6
																		Number of subjects (rows)	16
																		Number of missing values	0
																		Number of families	1
																		Number of comparisons per family	5
																		Alpha	0.05
																		Bonferroni's multiple comparisons test	Mean Diff.	95.00% CI of diff.	Below threshold?	Summary	Adjusted P Value	A-?
																		Baseline vs. 1	-1.87	-3.057 to -0.6827	Yes	**	0.0016	B	1
																		Baseline vs. 2	-0.4187	-1.454 to 0.6162	No	ns	>0.9999	C	2
																		Baseline vs. 3	0.2948	-0.3818 to 0.9713	No	ns	>0.9999	D	3
																		Baseline vs. 4	-0.00206	-0.6927 to 0.6886	No	ns	>0.9999	E	4
																		Baseline vs. 5	-0.1097	-1.021 to 0.8013	No	ns	>0.9999	F	5
																		Test details	Mean 1	Mean 2	Mean Diff.	SE of diff.	n1	n2	t	DF
																		Baseline vs. 1	2.004	3.873	-1.87	0.4029	16	16	4.641	15
																		Baseline vs. 2	2.004	2.422	-0.4187	0.3512	16	16	1.192	15
																		Baseline vs. 3	2.004	1.709	0.2948	0.2296	16	16	1.284	15
																		Baseline vs. 4	2.004	2.006	-0.00206	0.2344	16	16	0.008788	15
																		Baseline vs. 5	2.004	2.113	-0.1097	0.3092	16	16	0.3549	15

## Sheet: Figure 1E
Stimulus dLight1 Peak	Escape Latency	Peak Velocity	Peak Acceleration			Pearson r
5.71702	6.3	54.9675	310.188				Stimulus dLight1 Peak	Escape Latency	Peak Velocity	Peak Acceleration
3.43549	2.4	44.085	205.311			Stimulus dLight1 Peak	1	0.335826	-0.177853	0.127342
5.18689	5.2	49.117	209.412			Escape Latency	0.335826	1	-0.452962	-0.39938
3.43549	1.35	42.115	242.75			Peak Velocity	-0.177853	-0.452962	1	0.826307
3.19443	3.55	46.201	235.044			Peak Acceleration	0.127342	-0.39938	0.826307	1
7.28283	6.2	27.6878	131.6
1.54317	3.5	52.1126	131.6			p Values
5.36295	3.5	52.4627	536.044			Stimulus dLight1 Peak		0.312647	0.600844	0.709063
4.52947	1.5	92.9957	807.014			Escape Latency	0.312647		0.16179	0.223654
2.44583	4.15	70.2759	365.05			Peak Velocity	0.600844	0.16179		0.00171705
2.79623	6.9	37.5175	265.375			Peak Acceleration	0.709063	0.223654	0.00171705
						Confidence Interval of r
						Stimulus dLight1 Peak		-0.331 to 0.779	-0.703 to 0.472	-0.512 to 0.676
						Escape Latency	-0.331 to 0.779		-0.828 to 0.202	-0.806 to 0.264
						Peak Velocity	-0.703 to 0.472	-0.828 to 0.202		0.449 to 0.954
						Peak Acceleration	-0.512 to 0.676	-0.806 to 0.264	0.449 to 0.954

## Sheet: Figure 1F
Baseline	Escape Peak		Paired t test
4.24396	1.88837		P value	0.4168
2.02299	3.09817		P value summary	ns
2.19389	3.84294		Significantly different (P < 0.05)?	No
1.63502	1.47844		One- or two-tailed P value?	Two-tailed
3.45236	2.38604		t, df	t=0.847, df=10
1.34988	1.70745		Number of pairs	11
2.47374	2.99326
1.25604	5.67586		How big is the difference?
0.840108	0.653275		Mean of differences (B - A)	0.444
0.413636	1.62631		SD of differences	1.74
0.920387	0.333959		SEM of differences	0.524
			95% confidence interval	-0.724 to 1.61
			R squared (partial eta squared)	0.0669
			How effective was the pairing?
			Correlation coefficient (r)	0.18
			P value (one tailed)	0.2985
			P value summary	ns
			Was the pairing significantly effective?	No

## Sheet: Figure 1G
Baseline	Movement		Paired t test
2.78414	1.32372		P value	0.0736
2.76213	1.52948		P value summary	ns
2.79909	1.07004		Significantly different (P < 0.05)?	No
2.15676	2.41248		One- or two-tailed P value?	Two-tailed
0.821732	1.59237		t, df	t=1.92, df=15
2.10722	1.10291		Number of pairs	16
1.27324	0.638866
1.30801	2.15739		How big is the difference?
2.61353	3.21507		Mean of differences (B - A)	-0.385
1.61446	1.54722		SD of differences	0.801
2.09122	1.93221		SEM of differences	0.2
2.87919	1.76707		95% confidence interval	-0.813 to 0.0416
1.39099	1.68861		R squared (partial eta squared)	0.198
1.47641	1.13889
3.29691	2.7972		How effective was the pairing?
1.80294	1.09735		Correlation coefficient (r)	0.353
			P value (one tailed)	0.0897
			P value summary	ns
			Was the pairing significantly effective?	No

## Sheet: Figure 2C
Baseline	1.93607	2.84561	2.0033	1.94014	0.476066	2.36792	-0.05875	3.48908	2.26751	1.4991	2.13158	2.03071	0.942542	1.60349	1.59623	1.89212		One-way RM ANOVA
1	0.856158	5.05456	3.52376	5.96741	4.3164	3.77157	2.17142	5.28298	3.72367	2.27227	2.22845	1.95326	2.63023	1.13427	0.834577	2.94892		Assume sphericity?	No
2	1.58721	3.31721	3.66414	4.31074	2.17616	2.42249	1.93681	2.82678	3.03968	0.285492	1.3698	0.676193	3.73973	1.63657	0.069953	0.508611		F	3.139
3	0.357494	1.71232	2.36947	2.54182	4.04913	3.78898	-0.29827	2.34783	1.33944	0.684585	0.455571	0.777867	2.70612	1.16899	-0.33466	1.5228		P value	0.0373
4	0.704376	2.57429	3.05392	1.64053	4.01734	5.62625	0.104878	1.70738	6.82162	3.68355	1.20024	0.543545	4.82166	1.31245	0.086187	2.39013		P value summary	*
5	-0.66093	1.61801	7.10989	1.8298	2.0035	3.21646	1.16363	2.21676	7.58373	3.217	6.44811	1.24431	4.67186	2.11308	0.205797	1.9795		Statistically significant (P < 0.05)?	Yes
																		Geisser-Greenhouse's epsilon	0.569
																		R squared	0.1731
																		Was the matching effective?
																		F	4.364
																		P value	<0.0001
																		P value summary	****
																		Is there significant matching (P < 0.05)?	Yes
																		R squared	0.4192
																		ANOVA table	SS	DF	MS	F (DFn, DFd)	P value
																		Treatment (between columns)	27.69	5	5.538	F (2.845, 42.68) = 3.139	P=0.0373
																		Individual (between rows)	115.5	15	7.7	F (15, 75) = 4.364	P<0.0001
																		Residual (random)	132.3	75	1.764
																		Total	275.5	95
																		Data summary
																		Number of treatments (columns)	6
																		Number of subjects (rows)	16
																		Number of missing values	0
																		Bonferroni's multiple comparisons test	Mean Diff.	95.00% CI of diff.	Below threshold?	Summary	Adjusted P Value	A-?
																		Baseline vs. 1	-1.232	-2.319 to -0.1438	Yes	*	0.0226	B
																		Baseline vs. 2	-0.2878	-1.351 to 0.7758	No	ns	>0.9999	C
																		Baseline vs. 3	0.2359	-0.8501 to 1.322	No	ns	>0.9999	D
																		Baseline vs. 4	-0.7078	-2.269 to 0.8535	No	ns	>0.9999	E
																		Baseline vs. 5	-1.062	-2.857 to 0.7323	No	ns	0.5078	F
																		Test details	Mean 1	Mean 2	Mean Diff.	SE of diff.	n1	n2
																		Baseline vs. 1	1.81	3.042	-1.232	0.3692	16	16
																		Baseline vs. 2	1.81	2.098	-0.2878	0.3609	16	16
																		Baseline vs. 3	1.81	1.574	0.2359	0.3685	16	16
																		Baseline vs. 4	1.81	2.518	-0.7078	0.5299	16	16
																		Baseline vs. 5	1.81	2.873	-1.062	0.609	16	16

## Sheet: Figure 2D
Stimulus dLight1 Peak	Escape dLight1 Peak	Escape Latency	Peak Velocity	Peak Acceleration				Pearson r
2.22845	7.68195	4.55	33.6138	160.7				Stimulus dLight1 Peak	Escape dLight1 Peak	Escape Latency	Peak Velocity	Peak Acceleration
3.72367	6.13788	3.3	50.1718	356.325			Stimulus dLight1 Peak	1	0.0343454	-0.892083	0.844658	0.853061
1.13427	1.88929	6.5	35.2425	233.494			Escape dLight1 Peak	0.0343454	1	-0.0347048	-0.0525312	-0.061892
2.63023	4.13309	4.75	49.5063	239.695			Escape Latency	-0.892083	-0.0347048	1	-0.719168	-0.740535
2.17142	2.13296	4.45	39.379	183.795			Peak Velocity	0.844658	-0.0525312	-0.719168	1	0.932045
2.27227	3.96194	3.75	46.8978	205.275			Peak Acceleration	0.853061	-0.061892	-0.740535	0.932045	1
0.692729	4.66778	8.2	39.1685	170.5
3.52376	6.25099	4.55	65.9973	323.762				p Values
4.3164	3.02629	2.85	78.2938	439.688			Stimulus dLight1 Peak		0.920147	0.000222755	0.00106835	0.000842486
3.77157	5.0605	2.5	76.467	452.438			Escape dLight1 Peak	0.920147		0.919313	0.878089	0.856545
5.96741	3.11851	1.8	75.0625	434.206			Escape Latency	0.000222755	0.919313		0.0126191	0.00914391
							Peak Velocity	0.00106835	0.878089	0.0126191		2.94864e-05
							Peak Acceleration	0.000842486	0.856545	0.00914391	2.94864e-05
								Confidence Interval of r
							Stimulus dLight1 Peak		-0.577 to 0.621	-0.972 to -0.629	0.496 to 0.959	0.519 to 0.961
							Escape dLight1 Peak	-0.577 to 0.621		-0.622 to 0.577	-0.632 to 0.565	-0.638 to 0.559
							Escape Latency	-0.972 to -0.629	-0.622 to 0.577		-0.921 to -0.210	-0.928 to -0.253
							Peak Velocity	0.496 to 0.959	-0.632 to 0.565	-0.921 to -0.210		0.753 to 0.983
							Peak Acceleration	0.519 to 0.961	-0.638 to 0.559	-0.928 to -0.253	0.753 to 0.983

## Sheet: Figure 2E
Stimulus dLight1 Peak	Escape Latency	Peak Velocity	Peak Acceleration			Stimulus Peak vs Escape Latency			Stimulus Peak vs Peak Velocity			Stimulus Peak vs Peak Acceleration
2.22845	4.55	33.6138	160.7			Best-fit values			Best-fit values			Best-fit values
3.72367	3.3	50.1718	356.325			Slope	-0.7358		Slope	0.07381		Slope	0.01125
1.13427	6.5	35.2425	233.494			Y-intercept	6.106		Y-intercept	-1.009		Y-intercept	-0.3238
2.63023	4.75	49.5063	239.695			X-intercept	8.298		X-intercept	13.67		X-intercept	28.78
2.17142	4.45	39.379	183.795			1/slope	-1.359		1/slope	13.55		1/slope	88.9
2.27227	3.75	46.8978	205.275
0.692729	8.2	39.1685	170.5			Std. Error			Std. Error			Std. Error
3.52376	4.55	65.9973	323.762			Slope	0.1243		Slope	0.01559		Slope	0.002294
4.3164	2.85	78.2938	439.688			Y-intercept	0.5753		Y-intercept	0.8742		Y-intercept	0.7124
3.77157	2.5	76.467	452.438
5.96741	1.8	75.0625	434.206			95% Confidence Intervals			95% Confidence Intervals			95% Confidence Intervals
						Slope	-1.017 to -0.4548		Slope	0.03854 to 0.1091		Slope	0.006060 to 0.01644
						Y-intercept	4.804 to 7.407		Y-intercept	-2.987 to 0.9683		Y-intercept	-1.935 to 1.288
						X-intercept	7.051 to 10.91		X-intercept	-24.44 to 28.15		X-intercept	-205.7 to 121.6
						Goodness of Fit			Goodness of Fit			Goodness of Fit
						R squared	0.7958		R squared	0.7135		R squared	0.7277
						Sy.x	0.717		Sy.x	0.8492		Sy.x	0.8279
						Is slope significantly non-zero?			Is slope significantly non-zero?			Is slope significantly non-zero?
						F	35.07		F	22.42		F	24.05
						DFn, DFd	1, 9		DFn, DFd	1, 9		DFn, DFd	1, 9
						P value	0.0002		P value	0.0011		P value	0.0008
						Deviation from zero?	Significant		Deviation from zero?	Significant		Deviation from zero?	Significant
						Equation	Y = -0.7358*X + 6.106		Equation	Y = 0.07381*X - 1.009		Equation	Y = 0.01125*X - 0.3238
						Data			Data			Data
						Number of X values	11		Number of X values	11		Number of X values	11
						Maximum number of Y replicates	1		Maximum number of Y replicates	1		Maximum number of Y replicates	1
						Total number of values	11		Total number of values	11		Total number of values	11
						Number of missing values	0		Number of missing values	0		Number of missing values	0

## Sheet: Figure 2F
Baseline	Escape Peak		Paired t test
2.46961	6.25099		P value	0.0024
2.11225	3.11851		P value summary	**
1.63431	3.02629		Significantly different (P < 0.05)?	Yes
2.12177	5.0605		One- or two-tailed P value?	Two-tailed
1.16453	2.13296		t, df	t=4.02, df=10
1.95076	6.13788		Number of pairs	11
2.64948	3.96194
3.69839	7.68195		How big is the difference?
2.73756	4.13309		Mean of differences (B - A)	2.05
3.30286	1.88929		SD of differences	1.7
1.62123	4.66778		SEM of differences	0.511
			95% confidence interval	0.915 to 3.19
			R squared (partial eta squared)	0.618
			How effective was the pairing?
			Correlation coefficient (r)	0.361
			P value (one tailed)	0.1375
			P value summary	ns
			Was the pairing significantly effective?	No

## Sheet: Figure 2G
Baseline	Movement		Paired t test
1.50845	4.50136		P value	0.0906
3.32987	3.06312		P value summary	ns
1.30793	1.88099		Significantly different (P < 0.05)?	No
0.580222	2.51227		One- or two-tailed P value?	Two-tailed
1.18578	1.24011		t, df	t=1.81, df=15
2.07765	1.24818		Number of pairs	16
1.98031	-0.00581425
2.26994	2.96716		How big is the difference?
1.47086	1.02324		Mean of differences (B - A)	0.553
0.826837	2.26247		SD of differences	1.22
1.50823	1.74559		SEM of differences	0.306
1.19208	2.61527		95% confidence interval	-0.0987 to 1.21
3.06153	3.02922		R squared (partial eta squared)	0.179
2.63577	2.98386
0.100359	2.16287		How effective was the pairing?
0.871359	1.53259		Correlation coefficient (r)	0.227
			P value (one tailed)	0.1993
			P value summary	ns
			Was the pairing significantly effective?	No

## Sheet: Figure 3A
	Looming Disc																	Contast Inverted Looming Disc																	Two-way RM ANOVA	Matching: Both factors
Baseline	2.33966	1.18305	1.75136	2.49462	1.66862	1.64052	2.1324	1.00502	3.08471	0.854431	2.78038	2.12965	2.4758	2.73945	1.55056	2.22642		2.59011	2.28659	1.9314	1.89752	1.92257	2.62454	0.917389	2.60572	1.9314	2.25857	1.76325	2.03302	2.40529	0.692735	1.3078	1.59079		Assume sphericity?	No
Stimulus 1	4.52947	3.10734	1.60267	2.44583	2.79623	5.71702	6.16934	3.43549	5.18689	3.5743	2.66939	3.19443	7.28283	3.35841	1.54317	5.36295		7.7273	2.92335	6.13601	4.87503	4.42235	12.4903	15.333	9.83032	8.30344	0.356198	3.38605	3.51778	8.91748	2.04485	2.49423	3.33633		Alpha	0.05
Stimulus 2	2.22828	2.6443	2.14323	1.71418	1.53984	3.79008	5.80097	2.37714	2.1027	2.29889	2.23846	0.888649	3.39191	2.43109	-0.08016	3.24667		3.00903	1.11424	6.69983	2.8421	3.94044	6.59023	2.3401	2.98322	2.14496	3.12346	2.30733	6.38155	5.71331	1.16049	4.08331	1.85715
Stimulus 3	2.05735	1.51625	2.33181	1.46305	2.13134	1.46591	3.42148	1.62811	2.0246	1.54045	2.84594	0.568978	1.57076	1.62916	-0.31537	1.46022		2.46241	1.79405	4.79162	2.85407	1.1534	5.54389	2.08862	3.30478	5.11273	5.21402	2.3297	8.88374	4.04368	1.21312	1.84877	1.47058		Source of Variation	% of total variation	P value	P value summary	Significant?	Geisser-Greenhouse's epsilon
Stimulus 4	2.35392	1.46175	1.78626	2.09387	1.09256	1.43565	3.03017	2.76823	2.59806	1.70185	3.58586	2.48646	0.656292	3.53635	0.856238	0.646095		2.89237	1.15726	2.47326	2.49201	2.69034	7.74302	9.33183	4.14617	5.40232	7.53614	2.574	5.09057	3.69099	1.45753	4.1768	1.97243		Stimulus Number	19.92	0.0002	***	Yes	0.379
Stimulus 5	1.51387	1.39272	1.4613	3.07845	1.35618	1.23791	2.82218	1.62687	2.35726	2.57711	1.5715	5.12597	1.80312	1.91199	3.34835	0.627448		1.32252	0.690784	1.37839	2.90623	1.25939	2.91081	1.37098	1.75591	3.90219	6.4948	2.20006	3.09035	4.20848	1.30313	2.38663	1.84484		Stimulus Type	7.725	0.0017	**	Yes	1
																																			Stimulus Number x Stimulus Type	3.786	0.047	*	Yes	0.5694
																																			Mouse x Stimulus Number	25.5
																																			Mouse x Stimulus Type	8.003
																																			Mouse	15.65
																																			ANOVA table	SS	DF	MS	F (DFn, DFd)	P value
																																			Stimulus Number	177.8	5	35.57	F (1.895, 28.43) = 11.72	P=0.0002
																																			Stimulus Type	68.97	1	68.97	F (1.000, 15.00) = 14.48	P=0.0017
																																			Stimulus Number x Stimulus Type	33.8	5	6.76	F (2.847, 42.70) = 2.925	P=0.0470
																																			Mouse x Stimulus Number	227.7	75	3.036
																																			Mouse x Stimulus Type	71.45	15	4.764
																																			Mouse	139.7	15	9.313
																																			Residual	173.3	75	2.311
																																			Difference between column means
																																			Mean of Looming Disc	2.354
																																			Mean of Inverted Loom	3.553
																																			Difference between means	-1.199
																																			SE of difference	0.315
																																			95% CI of difference	-1.870 to -0.5272
																																			Data summary
																																			Number of columns (Stimulus Type)	2
																																			Number of rows (Stimulus Number)	6
																																			Number of subjects (Mouse)	16
																																			Number of missing values	0
																																			Compare cell means with others in its row and its column
																																			Number of families	8
																																			Number of comparisons per row family	1
																																			Number of comparisons per column family	15
																																			Alpha	0.05
																																			Bonferroni's multiple comparisons test	Mean Diff.	95.00% CI of diff.	Below threshold?	Summary	Adjusted P Value
																																			Baseline
																																			Looming Disc vs. Inverted Loom	0.08112	-0.4630 to 0.6252	No	ns	0.755
																																			1
																																			Looming Disc vs. Inverted Loom	-2.132	-3.913 to -0.3521	Yes	*	0.0221
																																			2
																																			Looming Disc vs. Inverted Loom	-1.096	-2.393 to 0.2009	No	ns	0.0918
																																			3
																																			Looming Disc vs. Inverted Loom	-1.673	-2.971 to -0.3750	Yes	*	0.015
																																			4
																																			Looming Disc vs. Inverted Loom	-2.046	-3.380 to -0.7122	Yes	**	0.0052
																																			5
																																			Looming Disc vs. Inverted Loom	-0.3258	-1.136 to 0.4839	No	ns	0.4046
																																			Looming Disc
																																			Baseline vs. 1	-1.87	-3.057 to -0.6827	Yes	**	0.0016
																																			Baseline vs. 2	-0.4187	-1.454 to 0.6162	No	ns	>0.9999
																																			Baseline vs. 3	0.2948	-0.3818 to 0.9713	No	ns	>0.9999
																																			Baseline vs. 4	-0.00206	-0.6927 to 0.6886	No	ns	>0.9999
																																			Baseline vs. 5	-0.1097	-1.021 to 0.8013	No	ns	>0.9999
																																			Inverted Loom
																																			Baseline vs. 1	-4.083	-7.078 to -1.089	Yes	**	0.0056
																																			Baseline vs. 2	-1.596	-2.876 to -0.3150	Yes	*	0.0113
																																			Baseline vs. 3	-1.459	-2.878 to -0.04081	Yes	*	0.0421
																																			Baseline vs. 4	-2.129	-3.933 to -0.3252	Yes	*	0.0169
																																			Baseline vs. 5	-0.5167	-1.570 to 0.5363	No	ns	0.8439

[truncated: 9 more sheets: Figure 3B, Figure 3C, Figure 3D, Figure 4C, Figure 4D, Figure S2A, Figure S2B, Figure S3A-B, Figure S3C-D]
